# Supplementary material for: Using machine learning to find genes associated with sudden death
Source: Front Cardiovasc Med. 2022 Oct 25;9:1042842. doi: 10.3389/fcvm.2022.1042842 (PMC9641215; doi:10.3389/fcvm.2022.1042842)
Supplement: Supplementary Table 1 — 47 differentiated genes associated with SD. [file Table_1.xlsx]

## Sheet: Supplementary 1
gene	conMean	treatMean	logFC	pValue	FDR
MYOM2	5.53227	3.70832	-1.82395	0.0032778	0.0288921
PTGS2	5.14267	4.12555	-1.01712	0.00660717	0.0318922
AC004057.1	8.31731	7.08475	-1.23256	0.00318023	0.0288921
TNNI1	2.22953	1.17636	-1.05318	0.00569571	0.0309393
LTB	7.23151	6.20818	-1.02333	0.000496426	0.0288921
IGLV7-46	3.36057	2.20903	-1.15155	0.004161	0.0290524
ACTA1	4.35969	2.55657	-1.80312	0.00872529	0.0343183
CKM	3.85279	2.35573	-1.49706	0.00792309	0.0335185
SNORD22	3.33126	1.60199	-1.72927	0.00530657	0.0305547
CD3D	5.68548	4.67216	-1.01332	0.00318023	0.0288921
TMSB4XP6	5.67629	4.60233	-1.07396	0.0121545	0.0388397
MB	3.40643	2.09024	-1.31619	0.00837287	0.0339691
DES	3.69511	2.64929	-1.04583	0.00814617	0.033634
MYL2	3.63881	2.13253	-1.50628	0.00428385	0.0290524
TCAP	2.99313	1.86543	-1.1277	0.00474827	0.0296677
IGHM	8.24936	7.19004	-1.05932	0.00496149	0.0300696
HLA-DQB1	6.64035	5.59586	-1.0445	0.0130543	0.0398675
ISG15	5.85158	4.80202	-1.04956	0.0160627	0.0435708
TRAC	7.55322	6.4699	-1.08332	0.00369594	0.0289587
TNNC2	3.00632	1.88297	-1.12335	0.00308393	0.0288921
MYL1	2.18119	1.13415	-1.04704	0.0053711	0.0305547
RNU2-2P	4.266	3.20908	-1.05692	0.0130533	0.0398675
CD79A	6.07235	5.00638	-1.06597	0.00123678	0.0288921
CD22	4.49655	3.40297	-1.09358	0.000431377	0.0288921
TRBV4-2	2.97402	1.8898	-1.08423	0.00117713	0.0288921
TRBV4-1	3.03715	1.95493	-1.08222	0.00223277	0.0288921
HLA-DQA1	6.16486	5.08625	-1.07861	0.00219893	0.0288921
LIME1	6.03251	4.98401	-1.04851	0.00200157	0.0288921
AL021707.8	3.52938	2.5106	-1.01878	0.00248748	0.0288921
CD27	4.65015	3.58499	-1.06516	0.000532155	0.0288921
TRBV9	3.39053	2.29472	-1.09581	0.00337783	0.0289258
TRBV28	3.73066	1.81982	-1.91083	0.000676863	0.0288921
RPL9P9	7.76346	6.62438	-1.13908	0.0182385	0.0462181
TPM2	4.71463	3.71044	-1.00419	0.00670076	0.032049
TRBV7-9	4.10799	3.01398	-1.094	0.00679584	0.032111
IGHV3-7	4.14397	2.98712	-1.15685	0.00474954	0.0296677
RPS26	7.89538	6.75527	-1.14011	0.00921892	0.0349775
TRDC	6.00359	4.90063	-1.10297	0.00380779	0.0289587
IGHV7-4-1	1.86244	0.738352	-1.12409	0.000587654	0.0288921
IGLV1-47	4.54554	3.40557	-1.13997	0.00234016	0.0288921
TRAV14DV4	2.55198	1.42657	-1.1254	0.000470608	0.0288921
TNNC1	3.00947	1.8871	-1.12238	0.0115894	0.0379204
COX6A2	2.41569	1.31869	-1.09701	0.00180492	0.0288921
MS4A1	4.55525	3.51702	-1.03823	0.00781582	0.0334201
FAM129C	3.99684	2.79637	-1.20048	0.000217523	0.0288921
JCHAIN	4.483	3.41693	-1.06607	0.00416203	0.0290524
TNNT3	4.16541	3.04133	-1.12408	0.0010491	0.0288921
